# Supplementary material for: A Review of Biomarkers and Their Clinical Impact in Resected Early-Stage Non-Small-Cell Lung Cancer
Source: Cancers (Basel). 2023 Sep 14;15(18):4561. doi: 10.3390/cancers15184561 (PMC10526902; doi:10.3390/cancers15184561)
Supplement: Supplementary file 1 [file cancers-15-04561-s001.zip]

Archive with 1 entries (1 files):
- cancers-2546731-supplementary.pdf
